# Supplementary material for: High-Resolution Patterning of Organic Emitting-Layer by Using Inkjet Printing and Sublimation Transfer Process
Source: Nanomaterials (Basel). 2022 May 9;12(9):1611. doi: 10.3390/nano12091611 (PMC9100090; doi:10.3390/nano12091611)
Supplement: Supplementary file 1 [file nanomaterials-12-01611-s001.zip]

Archive with 1 entries (1 files):
- nanomaterials-1694190-supplementary.pdf
